# Supplementary material for: Exploring Prokaryotic and Eukaryotic Microbiomes Helps in Detecting Tick-Borne Infectious Agents in the Blood of Camels
Source: Pathogens. 2021 Mar 16;10(3):351. doi: 10.3390/pathogens10030351 (PMC8002256; doi:10.3390/pathogens10030351)
Supplement: Supplementary file 1 [file pathogens-10-00351-s001.zip]

Archive with 9 entries (8 files):
- Supplementary Data/
- Supplementary Data/Table S2.csv
- __MACOSX/Supplementary Data/._Table S2.csv
- Supplementary Data/Table S3.csv
- __MACOSX/Supplementary Data/._Table S3.csv
- Supplementary Data/Table S1.csv
- __MACOSX/Supplementary Data/._Table S1.csv
- Supplementary Data/Table S4.csv
- __MACOSX/Supplementary Data/._Table S4.csv
