# Supplementary material for: Exploring Prokaryotic and Eukaryotic Microbiomes Helps in Detecting Tick-Borne Infectious Agents in the Blood of Camels
Source: Pathogens. 2021 Mar 16;10(3):351. doi: 10.3390/pathogens10030351 (PMC8002256; doi:10.3390/pathogens10030351)
Supplement: Supplementary file 1 [file pathogens-10-00351-s001.zip › Supplementary Data/Table S2.csv]

Table S2. Abundance of the genus level taxa of the 16S rDNA sequences obtained from camel blood samples.
Sample ID	D_0__Archaea;D_1__Euryarchaeota;D_2__Halobacteria;D_3__Halobacteriales;D_4__Halococcaceae;D_5__uncultured	D_0__Archaea;D_1__Euryarchaeota;D_2__Halobacteria;D_3__Halobacteriales;D_4__Halomicrobiaceae;D_5__Halomarina	D_0__Archaea;D_1__Euryarchaeota;D_2__Methanobacteria;D_3__Methanobacteriales;D_4__Methanobacteriaceae;D_5__Methanobrevibacter	D_0__Archaea;D_1__Nanoarchaeaeota;D_2__Nanohaloarchaeia;D_3__Deep Sea Euryarchaeotic Group(DSEG);D_4__uncultured archaeon;D_5__uncultured archaeon	D_0__Archaea;D_1__Nanoarchaeaeota;D_2__Woesearchaeia;__;__;__	D_0__Archaea;D_1__Nanoarchaeaeota;__;__;__;__	D_0__Archaea;__;__;__;__;__	D_0__Bacteria;D_1__Acidobacteria;D_2__Acidobacteriia;D_3__Solibacterales;D_4__Solibacteraceae (Subgroup 3);__	D_0__Bacteria;D_1__Acidobacteria;D_2__Blastocatellia (Subgroup 4);D_3__Blastocatellales;D_4__Blastocatellaceae;__	D_0__Bacteria;D_1__Acidobacteria;D_2__Subgroup 6;D_3__Unknown Order;D_4__Unknown Family;D_5__Luteitalea	D_0__Bacteria;D_1__Acidobacteria;D_2__Subgroup 6;__;__;__	D_0__Bacteria;D_1__Actinobacteria;D_2__Acidimicrobiia;D_3__Microtrichales;D_4__Microtrichaceae;D_5__uncultured	D_0__Bacteria;D_1__Actinobacteria;D_2__Acidimicrobiia;D_3__Microtrichales;D_4__uncultured;D_5__uncultured Actinomycetales bacterium	D_0__Bacteria;D_1__Actinobacteria;D_2__Acidimicrobiia;D_3__Microtrichales;D_4__uncultured;__	D_0__Bacteria;D_1__Actinobacteria;D_2__Acidimicrobiia;D_3__Microtrichales;__;__	D_0__Bacteria;D_1__Actinobacteria;D_2__Actinobacteria;D_3__Actinomycetales;D_4__Actinomycetaceae;D_5__Actinomyces	D_0__Bacteria;D_1__Actinobacteria;D_2__Actinobacteria;D_3__Actinomycetales;D_4__Actinomycetaceae;D_5__Actinomycetaceae bacterium S4-S8	D_0__Bacteria;D_1__Actinobacteria;D_2__Actinobacteria;D_3__Actinomycetales;D_4__Actinomycetaceae;D_5__Actinotignum	D_0__Bacteria;D_1__Actinobacteria;D_2__Actinobacteria;D_3__Actinomycetales;D_4__Actinomycetaceae;D_5__Flaviflexus	D_0__Bacteria;D_1__Actinobacteria;D_2__Actinobacteria;D_3__Actinomycetales;D_4__Actinomycetaceae;D_5__uncultured Actinomycetaceae bacterium	D_0__Bacteria;D_1__Actinobacteria;D_2__Actinobacteria;D_3__Bifidobacteriales;D_4__Bifidobacteriaceae;D_5__Bifidobacterium	D_0__Bacteria;D_1__Actinobacteria;D_2__Actinobacteria;D_3__Corynebacteriales;D_4__Corynebacteriaceae;D_5__Corynebacterium	D_0__Bacteria;D_1__Actinobacteria;D_2__Actinobacteria;D_3__Corynebacteriales;D_4__Corynebacteriaceae;D_5__Corynebacterium 1	D_0__Bacteria;D_1__Actinobacteria;D_2__Actinobacteria;D_3__Corynebacteriales;D_4__Corynebacteriaceae;D_5__Lawsonella	D_0__Bacteria;D_1__Actinobacteria;D_2__Actinobacteria;D_3__Corynebacteriales;D_4__Corynebacteriaceae;D_5__Turicella	D_0__Bacteria;D_1__Actinobacteria;D_2__Actinobacteria;D_3__Corynebacteriales;D_4__Corynebacteriaceae;__	D_0__Bacteria;D_1__Actinobacteria;D_2__Actinobacteria;D_3__Corynebacteriales;D_4__Dietziaceae;D_5__Dietzia	D_0__Bacteria;D_1__Actinobacteria;D_2__Actinobacteria;D_3__Corynebacteriales;D_4__Nocardiaceae;D_5__Gordonia	D_0__Bacteria;D_1__Actinobacteria;D_2__Actinobacteria;D_3__Corynebacteriales;D_4__Nocardiaceae;D_5__Rhodococcus	D_0__Bacteria;D_1__Actinobacteria;D_2__Actinobacteria;D_3__Frankiales;D_4__Geodermatophilaceae;D_5__Blastococcus	D_0__Bacteria;D_1__Actinobacteria;D_2__Actinobacteria;D_3__Frankiales;D_4__Geodermatophilaceae;D_5__Geodermatophilus	D_0__Bacteria;D_1__Actinobacteria;D_2__Actinobacteria;D_3__Frankiales;D_4__Geodermatophilaceae;__	D_0__Bacteria;D_1__Actinobacteria;D_2__Actinobacteria;D_3__Frankiales;D_4__uncultured;D_5__uncultured bacterium	D_0__Bacteria;D_1__Actinobacteria;D_2__Actinobacteria;D_3__Frankiales;__;__	D_0__Bacteria;D_1__Actinobacteria;D_2__Actinobacteria;D_3__Glycomycetales;D_4__Glycomycetaceae;D_5__Glycomyces	D_0__Bacteria;D_1__Actinobacteria;D_2__Actinobacteria;D_3__Kineosporiales;D_4__Kineosporiaceae;D_5__Kineococcus	D_0__Bacteria;D_1__Actinobacteria;D_2__Actinobacteria;D_3__Kineosporiales;D_4__Kineosporiaceae;D_5__Quadrisphaera	D_0__Bacteria;D_1__Actinobacteria;D_2__Actinobacteria;D_3__Micrococcales;D_4__Bogoriellaceae;D_5__Georgenia	D_0__Bacteria;D_1__Actinobacteria;D_2__Actinobacteria;D_3__Micrococcales;D_4__Bogoriellaceae;__	D_0__Bacteria;D_1__Actinobacteria;D_2__Actinobacteria;D_3__Micrococcales;D_4__Brevibacteriaceae;D_5__Brevibacterium	D_0__Bacteria;D_1__Actinobacteria;D_2__Actinobacteria;D_3__Micrococcales;D_4__Cellulomonadaceae;D_5__Actinotalea	D_0__Bacteria;D_1__Actinobacteria;D_2__Actinobacteria;D_3__Micrococcales;D_4__Cellulomonadaceae;D_5__Cellulomonas	D_0__Bacteria;D_1__Actinobacteria;D_2__Actinobacteria;D_3__Micrococcales;D_4__Cellulomonadaceae;__	D_0__Bacteria;D_1__Actinobacteria;D_2__Actinobacteria;D_3__Micrococcales;D_4__Demequinaceae;D_5__Demequina	D_0__Bacteria;D_1__Actinobacteria;D_2__Actinobacteria;D_3__Micrococcales;D_4__Demequinaceae;__	D_0__Bacteria;D_1__Actinobacteria;D_2__Actinobacteria;D_3__Micrococcales;D_4__Dermabacteraceae;D_5__Brachybacterium	D_0__Bacteria;D_1__Actinobacteria;D_2__Actinobacteria;D_3__Micrococcales;D_4__Dermabacteraceae;D_5__Dermabacter	D_0__Bacteria;D_1__Actinobacteria;D_2__Actinobacteria;D_3__Micrococcales;D_4__Dermacoccaceae;D_5__Kytococcus	D_0__Bacteria;D_1__Actinobacteria;D_2__Actinobacteria;D_3__Micrococcales;D_4__Dermacoccaceae;__
CL-BL-11	0	0	0	0	20	70	62	0	0	0	27	0	0	0	0	16	0	0	0	15	0	0	269	63	38	0	66	0	0	78	0	14	0	0	0	0	0	16	0	18	0	13	0	0	0	86	32	0	0
CL-BL-19	0	0	10	19	32	44	68	0	0	0	0	0	0	0	0	0	0	0	0	0	0	19	67	74	0	0	42	0	27	0	0	0	0	0	0	0	0	0	0	45	0	0	0	0	0	81	0	0	0
CL-BL-1B	0	0	0	0	29	43	13	0	10	0	0	0	0	0	0	24	0	0	37	0	0	84	294	91	0	0	151	0	0	51	0	0	0	0	0	0	0	111	0	0	0	0	0	0	0	238	0	0	0
CL-BL-20	0	0	0	9	7	40	0	0	0	0	0	0	0	0	0	0	0	0	0	0	0	0	185	0	35	0	45	0	0	0	0	0	0	3	0	0	0	72	0	72	0	0	0	0	0	0	0	0	0
CL-BL-22	0	0	0	15	7	34	26	0	0	0	0	0	0	0	0	21	0	0	0	0	0	0	57	0	71	49	29	0	0	0	0	0	0	0	71	0	0	52	0	0	0	0	0	0	0	0	0	0	0
CL-BL-24	0	0	18	0	2	8	46	0	0	0	25	0	40	0	0	34	0	0	0	0	0	10	118	0	42	0	0	0	0	26	0	0	0	0	34	0	0	11	17	0	0	43	33	0	28	18	0	0	0
CL-BL-3	0	0	0	0	0	11	20	0	0	0	0	0	0	18	6	39	32	0	0	0	0	44	1104	0	0	0	90	0	40	60	0	0	0	0	24	0	0	222	244	0	0	34	55	0	13	225	0	0	0
CL-BL-40	0	0	0	4	6	27	39	0	0	0	0	0	0	0	0	0	0	12	0	0	0	0	101	45	0	0	0	0	0	0	0	0	0	0	0	0	0	12	0	0	0	0	0	0	0	29	0	0	0
CL-BL-46	0	0	0	0	8	26	42	0	0	4	0	0	0	6	0	4	0	15	0	0	3	0	106	39	7	0	0	0	0	0	0	0	0	0	17	17	0	0	17	17	0	0	0	0	0	47	0	0	0
CL-BL-47	43	0	0	0	28	25	54	0	0	0	0	0	0	0	0	47	0	0	0	0	28	32	69	0	0	0	0	0	0	0	0	0	0	0	0	0	0	0	0	0	0	0	0	0	0	93	0	0	0
CL-BL-63	0	0	3	0	0	33	47	0	0	0	0	0	0	0	0	0	0	0	0	0	0	9	43	50	0	8	45	0	12	19	0	0	0	0	0	0	0	0	7	0	0	0	0	0	11	0	0	0	0
CL-BL-6	0	0	0	0	0	4	14	0	0	0	0	0	0	0	0	1807	0	0	0	0	79	49	561	207	55	3	41	75	0	115	0	0	0	0	15	0	0	4	0	34	38	0	0	0	0	17	0	21	0
CL-BL-71	0	0	0	3	19	21	105	25	0	0	0	0	0	0	0	0	0	0	0	0	38	0	0	75	0	0	0	0	0	0	0	0	0	0	0	0	0	0	0	0	0	0	0	0	0	0	0	0	0
CL-BL-78	0	0	0	24	3	25	49	35	0	0	0	6	0	0	0	0	0	0	0	0	0	0	5	0	0	0	0	0	0	0	0	0	0	0	0	0	0	15	0	0	0	0	0	0	0	0	0	0	0
CL-BL-8	0	30	0	0	0	0	4	0	0	0	0	0	0	0	0	0	0	69	0	0	0	85	325	357	13	0	28	0	0	21	0	0	0	0	0	0	29	0	0	4	0	0	0	0	0	14	0	0	0
CL-BL-90	0	0	0	3	0	0	20	0	0	0	0	0	0	0	0	0	0	30	46	0	11	33	47	200	0	0	134	0	0	0	0	0	9	0	0	0	0	0	10	10	0	0	0	34	0	119	0	0	0
CL-BL-95	0	0	0	0	22	71	75	57	0	0	0	0	0	0	0	0	0	64	0	0	0	27	71	229	0	0	27	0	0	0	0	51	0	0	0	0	0	0	0	0	0	0	0	0	0	46	0	0	0
CL-BL-96	0	0	0	0	0	61	21	0	0	0	0	0	0	0	0	0	0	0	0	0	0	0	121	138	0	0	8	31	0	0	4	0	0	0	0	0	0	0	0	24	0	0	0	0	0	197	0	7	24
CL-BL-Neg-PCR	0	0	0	0	0	0	0	0	0	0	0	0	0	0	0	0	0	0	0	0	0	0	0	0	0	0	0	0	0	0	0	0	0	0	0	0	0	0	0	0	0	0	0	0	0	0	0	0	0
[truncated: 575 more columns]
