# Supplementary material for: Exploring Prokaryotic and Eukaryotic Microbiomes Helps in Detecting Tick-Borne Infectious Agents in the Blood of Camels
Source: Pathogens. 2021 Mar 16;10(3):351. doi: 10.3390/pathogens10030351 (PMC8002256; doi:10.3390/pathogens10030351)
Supplement: Supplementary file 1 [file pathogens-10-00351-s001.zip › Supplementary Data/Table S3.csv]

Tabale S3. Summary of the eukaryotic contaminants detected by Decontam R package.
Kingdom	Phylum	Class	Order	Family	Genus	Species	CL-BL-11	CL-BL-19	CL-BL-1B	CL-BL-20	CL-BL-22	CL-BL-24	CL-BL-3	CL-BL-40	CL-BL-46	CL-BL-47	CL-BL-63	CL-BL-6	CL-BL-71	CL-BL-78	CL-BL-8	CL-BL-90	CL-BL-95	CL-BL-96	CL-BL-Neg-PCR	Frequency	Prevelance	P
Eukaryota	Opisthokonta	Nucletmycea	Fungi	Incertae Sedis	Sarocladium	NA	0	0	0	0	0	0	0	0	0	0	0	179	0	0	0	0	0	0	20790	0.048587842	2	0.052631579
Eukaryota	SAR	Stramenopiles	Ochrophyta	Chromulinales	Poterioochromonas	Poterioochromonas malhamensis	0	0	0	0	0	0	162	0	0	0	0	0	645	0	0	0	0	171	48	0.001232062	4	0.105263158
Eukaryota	SAR	Stramenopiles	Ochrophyta	Chromulinales	Poterioochromonas	Poterioochromonas malhamensis	0	0	0	0	0	0	159	0	0	0	0	0	586	0	0	0	0	197	67	0.001234728	4	0.105263158
Bacteria	Proteobacteria	Alphaproteobacteria	Rickettsiales	Midichloriaceae	Candidatus Lariskella	NA	0	7	0	0	0	0	3	0	0	0	0	5	0	0	6	0	8	5	10	6.84E-05	7	0.184210526
Bacteria	Proteobacteria	Gammaproteobacteria	Coxiellales	Coxiellaceae	Coxiella	uncultured Coxiella sp.	0	0	0	7	0	0	0	0	0	0	0	0	0	8	0	0	0	10	13	5.89E-05	4	0.105263158
PÊ: the tail probability of the chi-square distribution at that value
The thresholdÊfor frequency P*= 0.5
