# Supplementary material for: Exploring Prokaryotic and Eukaryotic Microbiomes Helps in Detecting Tick-Borne Infectious Agents in the Blood of Camels
Source: Pathogens. 2021 Mar 16;10(3):351. doi: 10.3390/pathogens10030351 (PMC8002256; doi:10.3390/pathogens10030351)
Supplement: Supplementary file 1 [file pathogens-10-00351-s001.zip › Supplementary Data/Table S1.csv]

Table S1. Summary of the bacterial contaminants detected by Decontam R package.
Kingdom	Phylum	Class	Order	Family	Genus	Species	CL-BL-11	CL-BL-19	CL-BL-1B	CL-BL-20	CL-BL-22	CL-BL-24	CL-BL-3	CL-BL-40	CL-BL-46	CL-BL-47	CL-BL-63	CL-BL-6	CL-BL-71	CL-BL-78	CL-BL-8	CL-BL-90	CL-BL-95	CL-BL-96	CL-BL-Neg-PCR	Frequency	Prevalence	P
Bacteria	Proteobacteria	Gammaproteobacteria	Pseudomonadales	Pseudomonadaceae	Pseudomonas	NA	85	55	48	132	74	45	31	38	0	106	43	56	19	136	233	131	103	107	2469	0.0094918	18	0.47368421
Bacteria	Proteobacteria	Gammaproteobacteria	Enterobacteriales	Enterobacteriaceae	Escherichia-Shigella	NA	100	41	96	173	80	136	94	0	47	47	0	105	7	68	265	57	71	34	557	0.00461915	17	0.44736842
Bacteria	Firmicutes	Bacilli	Bacillales	Bacillaceae	Bacillus	Bacillus pseudofirmus	0	0	101	17	0	0	0	19	21	0	33	0	44	7	51	0	98	82	1490	0.00476789	11	0.28947368
Bacteria	Proteobacteria	Gammaproteobacteria	Enterobacteriales	Enterobacteriaceae	Serratia	NA	0	0	0	51	13	27	0	0	0	66	0	0	0	0	0	0	57	0	409	0.00147212	6	0.15789474
Bacteria	Proteobacteria	Alphaproteobacteria	Sphingomonadales	Sphingomonadaceae	Novosphingobium	NA	41	74	8	14	66	0	17	0	0	0	0	31	0	0	161	0	0	104	6	0.00129951	10	0.26315789
Bacteria	Proteobacteria	Gammaproteobacteria	Betaproteobacteriales	Burkholderiaceae	Curvibacter	NA	10	59	0	0	14	0	0	0	0	0	0	0	0	0	0	0	13	0	363	0.00117926	5	0.13157895
Bacteria	Proteobacteria	Gammaproteobacteria	Oceanospirillales	Halomonadaceae	Halomonas	NA	0	0	0	0	0	0	0	0	0	0	0	0	0	17	0	0	0	0	394	0.00098407	2	0.05263158
Bacteria	Proteobacteria	Gammaproteobacteria	Coxiellales	Coxiellaceae	Coxiella	uncultured Coxiella sp.	0	0	13	13	0	0	13	6	0	0	0	13	0	0	0	0	0	11	4	0.00014438	7	0.18421053
Bacteria	Proteobacteria	Alphaproteobacteria	Rickettsiales	Midichloriaceae	Candidatus Lariskella	NA	0	0	0	0	0	0	0	0	0	0	0	0	0	0	6	0	0	0	6	2.34E-05	2	0.05263158
PÊ: the tail probability of the chi-square distribution at that value
The thresholdÊfor frequency P*= 0.5
