# Supplementary material for: Exploring Prokaryotic and Eukaryotic Microbiomes Helps in Detecting Tick-Borne Infectious Agents in the Blood of Camels
Source: Pathogens. 2021 Mar 16;10(3):351. doi: 10.3390/pathogens10030351 (PMC8002256; doi:10.3390/pathogens10030351)
Supplement: Supplementary file 1 [file pathogens-10-00351-s001.zip › Supplementary Data/Table S4.csv]

Table S4. Abundance of the genus level taxa of the 18S rDNA sequences obtained from camel blood samples.
Sample ID	D_0__Bacteria;D_1__Bacteroidetes;D_2__Bacteroidia;D_3__Bacteroidales;D_4__Muribaculaceae;D_5__uncultured bacterium	D_0__Bacteria;D_1__Bacteroidetes;D_2__Bacteroidia;D_3__Bacteroidales;D_4__Muribaculaceae;__	D_0__Bacteria;D_1__Proteobacteria;D_2__Alphaproteobacteria;D_3__Rickettsiales;D_4__Midichloriaceae;D_5__Candidatus Lariskella	D_0__Bacteria;D_1__Proteobacteria;D_2__Alphaproteobacteria;D_3__Rickettsiales;D_4__Rickettsiaceae;D_5__Rickettsia	D_0__Bacteria;D_1__Proteobacteria;D_2__Alphaproteobacteria;D_3__Rickettsiales;D_4__uncultured;D_5__uncultured alpha proteobacterium	D_0__Bacteria;D_1__Proteobacteria;D_2__Gammaproteobacteria;D_3__Coxiellales;D_4__Coxiellaceae;D_5__Coxiella	D_0__Bacteria;D_1__Proteobacteria;D_2__Gammaproteobacteria;D_3__Pseudomonadales;D_4__Pseudomonadaceae;D_5__Pseudomonas	D_0__Bacteria;D_1__Tenericutes;D_2__Mollicutes;D_3__Mycoplasmatales;D_4__Mycoplasmataceae;D_5__Mycoplasma	D_0__Eukaryota;D_1__Amoebozoa;D_2__Protosteliida;D_3__Protostelium;D_4__Protostelium mycophagum;D_5__Protostelium mycophagum	D_0__Eukaryota;D_1__Archaeplastida;D_2__Chloroplastida;D_3__Charophyta;D_10__Caryophyllales;D_11__Chenopodium	D_0__Eukaryota;D_1__Archaeplastida;D_2__Chloroplastida;D_3__Charophyta;D_10__Caryophyllales;__	D_0__Eukaryota;D_1__Archaeplastida;D_2__Chloroplastida;D_3__Charophyta;D_10__Cucurbitales;__	D_0__Eukaryota;D_1__Archaeplastida;D_2__Chloroplastida;D_3__Charophyta;D_10__Fagales;__	D_0__Eukaryota;D_1__Archaeplastida;D_2__Chloroplastida;D_3__Charophyta;D_10__Lamiales;D_11__Plantago	D_0__Eukaryota;D_1__Archaeplastida;D_2__Chloroplastida;D_3__Charophyta;D_10__Lamiales;D_11__Sesamum	D_0__Eukaryota;D_1__Archaeplastida;D_2__Chloroplastida;D_3__Charophyta;D_10__Lamiales;__	D_0__Eukaryota;D_1__Archaeplastida;D_2__Chloroplastida;D_3__Charophyta;D_10__Malvales;D_11__Corchorus	D_0__Eukaryota;D_1__Archaeplastida;D_2__Chloroplastida;D_3__Charophyta;D_10__Rosales;D_11__Ziziphus	D_0__Eukaryota;D_1__Archaeplastida;D_2__Chloroplastida;D_3__Charophyta;D_10__Rosales;__	D_0__Eukaryota;D_1__Archaeplastida;D_2__Chloroplastida;D_3__Charophyta;D_10__Sapindales;D_11__Citrus	D_0__Eukaryota;D_1__Archaeplastida;D_2__Chloroplastida;D_3__Charophyta;D_10__Solanales;__	D_0__Eukaryota;D_1__Archaeplastida;D_2__Chloroplastida;D_3__Charophyta;D_11__Arecales;__	D_0__Eukaryota;D_1__Archaeplastida;D_2__Chloroplastida;D_3__Charophyta;D_11__Poales;D_12__Aegilops	D_0__Eukaryota;D_1__Archaeplastida;D_2__Chloroplastida;D_3__Charophyta;D_11__Poales;D_12__Brachypodium	D_0__Eukaryota;D_1__Archaeplastida;D_2__Chloroplastida;D_3__Charophyta;D_11__Poales;__	D_0__Eukaryota;D_1__Archaeplastida;D_2__Chloroplastida;D_3__Charophyta;D_11__Zingiberales;__	D_0__Eukaryota;D_1__Archaeplastida;D_2__Chloroplastida;D_3__Charophyta;D_8__Spermatophyta;D_9__Magnoliophyta	D_0__Eukaryota;D_1__Archaeplastida;D_2__Chloroplastida;D_3__Charophyta;__;__	D_0__Eukaryota;D_1__Archaeplastida;D_2__Chloroplastida;D_3__Chlorophyta;D_5__Sphaeropleales;D_6__Coelastrella	D_0__Eukaryota;D_1__Excavata;D_2__Discoba;D_3__Jakobida;D_4__metagenome;D_5__metagenome	D_0__Eukaryota;D_1__Opisthokonta;D_2__Holozoa;D_3__Metazoa (Animalia);D_10__Tetrapoda;D_11__Mammalia	D_0__Eukaryota;D_1__Opisthokonta;D_2__Holozoa;D_3__Metazoa (Animalia);D_11__Neopterygii;D_12__Teleostei	D_0__Eukaryota;D_1__Opisthokonta;D_2__Holozoa;D_3__Metazoa (Animalia);__;__	D_0__Eukaryota;D_1__Opisthokonta;D_2__Nucletmycea;D_3__Fungi;D_7__Dothideomycetes;D_8__uncultured	D_0__Eukaryota;D_1__Opisthokonta;D_2__Nucletmycea;D_3__Fungi;D_7__Leotiomycetes;D_8__uncultured	D_0__Eukaryota;D_1__Opisthokonta;D_2__Nucletmycea;D_3__Fungi;D_8__Ancylistaceae;D_9__Conidiobolus	D_0__Eukaryota;D_1__Opisthokonta;D_2__Nucletmycea;D_3__Fungi;D_8__Choanephoraceae;__	D_0__Eukaryota;D_1__Opisthokonta;D_2__Nucletmycea;D_3__Fungi;D_8__Entomophthoraceae;__	D_0__Eukaryota;D_1__Opisthokonta;D_2__Nucletmycea;D_3__Fungi;D_8__Lichtheimiaceae;D_9__Lichtheimia	D_0__Eukaryota;D_1__Opisthokonta;D_2__Nucletmycea;D_3__Fungi;D_8__Pleosporales;D_9__Didymosphaeriaceae	D_0__Eukaryota;D_1__Opisthokonta;D_2__Nucletmycea;D_3__Fungi;D_8__Rhizopodaceae;D_9__Rhizopus	D_0__Eukaryota;D_1__Opisthokonta;D_2__Nucletmycea;D_3__Fungi;D_8__Syncephalastraceae;D_9__Syncephalastrum	D_0__Eukaryota;D_1__Opisthokonta;D_2__Nucletmycea;D_3__Fungi;D_9__Apiosporaceae;D_10__Arthrinium	D_0__Eukaryota;D_1__Opisthokonta;D_2__Nucletmycea;D_3__Fungi;D_9__Aspergillaceae;D_10__Aspergillus	D_0__Eukaryota;D_1__Opisthokonta;D_2__Nucletmycea;D_3__Fungi;D_9__Aspergillaceae;D_10__Penicillium	D_0__Eukaryota;D_1__Opisthokonta;D_2__Nucletmycea;D_3__Fungi;D_9__Aspergillaceae;__	D_0__Eukaryota;D_1__Opisthokonta;D_2__Nucletmycea;D_3__Fungi;D_9__Bulleribasidiaceae;D_10__Vishniacozyma	D_0__Eukaryota;D_1__Opisthokonta;D_2__Nucletmycea;D_3__Fungi;D_9__Chaetomiaceae;D_10__Chaetomium	D_0__Eukaryota;D_1__Opisthokonta;D_2__Nucletmycea;D_3__Fungi;D_9__Cladosporiaceae;D_10__Cladosporium
CL-BL -11	0	0	6	11	0	7	0	0	266	0	32	2504	0	0	121	0	0	0	0	0	0	0	0	0	121	0	0	219	0	0	4592	0	0	0	0	0	233	0	0	0	0	0	0	119	0	0	11	167	1179
CL-BL -19	0	0	7	0	0	2	0	0	0	0	0	0	0	0	0	0	0	0	0	0	0	0	0	0	659	0	257	0	0	0	33301	6	0	0	0	0	0	0	0	0	0	0	0	3393	0	0	0	0	2094
CL-BL -1B	0	0	0	0	0	3	0	0	0	0	0	0	0	0	0	0	0	0	0	0	1847	0	0	142	935	0	0	1611	0	52	19529	0	4	0	0	0	0	0	0	0	525	0	0	0	0	0	17	0	5130
CL-BL -20	0	0	0	4	0	7	0	0	0	0	0	0	0	0	0	0	0	0	0	82	200	0	0	0	0	0	0	0	0	0	30062	0	0	0	0	0	0	0	757	0	0	0	0	87	0	0	0	0	3331
CL-BL -22	0	0	0	0	0	0	4	0	0	0	0	194	0	0	0	0	0	0	0	0	0	0	95	46	14930	0	0	0	147	0	24759	0	0	0	0	0	0	2	0	0	0	179	290	1421	0	0	0	0	2999
CL-BL -24	0	0	0	0	0	2	0	0	0	0	0	0	0	0	0	0	0	0	0	0	0	224	0	0	0	0	0	0	0	0	26949	0	0	0	0	0	0	0	0	0	0	0	0	1485	0	0	0	532	0
CL-BL -3	0	0	3	0	0	6	0	6	0	0	4630	0	0	0	0	0	0	0	0	0	0	0	0	46	461	0	0	84	0	0	19095	0	0	0	0	0	0	0	0	71	0	0	232	901	0	0	0	0	2564
CL-BL -40	0	0	0	0	0	0	0	6	0	0	853	87	0	0	654	0	0	176	53	86	324	0	0	0	7176	0	0	69	0	0	25392	0	0	127	219	0	0	0	0	0	0	0	232	95	0	0	0	0	2764
CL-BL -46	0	0	0	0	4	4	0	0	0	0	0	0	43	0	92	0	0	0	0	58	0	0	0	0	6699	0	0	0	0	0	27004	0	0	0	0	0	0	0	0	0	0	0	68	933	0	0	0	0	468
CL-BL -47	0	3	0	0	0	0	0	0	0	0	0	0	0	0	0	0	0	0	0	0	0	0	0	0	733	0	0	301	0	0	41139	0	0	0	0	0	0	0	0	0	0	0	0	586	0	0	0	0	1508
CL-BL -63	0	0	0	3	0	6	0	0	0	0	0	0	0	0	0	0	0	0	0	0	0	0	0	0	3954	0	0	395	0	0	17297	0	0	0	0	2046	0	0	0	0	0	0	0	933	0	0	0	0	3266
CL-BL -6	0	0	5	0	0	5	0	0	0	0	0	0	0	0	973	212	0	0	0	0	0	0	0	457	0	0	0	451	0	0	17359	0	5	0	0	0	0	0	0	0	0	0	0	2293	0	0	0	0	4113
CL-BL -71	0	0	0	0	3	0	0	0	0	0	0	0	0	0	0	0	0	0	0	0	0	0	0	0	0	519	0	0	0	0	43474	0	0	0	0	0	0	0	0	0	0	0	0	0	447	0	0	0	1414
CL-BL -78	0	0	0	0	0	8	0	0	0	0	0	0	0	0	0	0	0	0	0	0	0	0	0	0	0	0	0	0	0	0	40774	0	0	0	0	0	0	0	0	0	0	0	0	0	0	0	0	0	3176
CL-BL -8	0	4	6	0	0	4	0	0	0	0	0	0	0	56	0	0	0	0	0	346	205	103	0	0	12674	0	0	0	0	0	15707	0	0	0	0	0	0	0	0	0	0	0	0	211	0	0	0	0	1838
CL-BL -90	3	0	0	0	0	0	0	0	0	0	0	0	0	0	0	0	0	0	0	0	0	264	0	0	1227	0	923	484	0	0	37980	0	0	0	0	0	0	0	0	0	0	0	0	1193	0	581	45	0	4210
CL-BL -95	0	0	8	0	0	12	0	0	0	0	0	0	0	0	0	0	829	0	0	0	0	0	0	0	0	0	0	0	0	0	44440	0	0	0	0	0	0	0	0	0	0	0	327	348	0	0	0	0	5015
CL-BL -96	0	0	5	9	0	10	8	0	0	2688	173	0	0	0	0	0	0	0	0	0	0	0	0	0	0	0	0	0	0	0	44216	0	0	0	0	0	0	0	0	0	0	0	0	431	0	0	0	0	0
CL-BL -Neg-PCR	0	0	10	0	5	13	0	0	0	0	0	0	0	0	0	0	0	0	0	0	0	0	0	0	0	0	0	0	0	0	10	0	0	0	0	0	0	0	0	0	0	0	0	0	0	0	0	0	0
[truncated: 49 more columns]
